# Supplementary material for: Cholesterol-responsive NFE2L1-INSIG1 interaction controls VLDL secretion and metabolic dysfunction–associated steatohepatitis pathogenesis in mice
Source: J Clin Invest. 2026 Jul 15;136(14):e197094. doi: 10.1172/JCI197094 (PMC13367976; doi:10.1172/JCI197094)
Supplement: Supporting data values [file jci-136-197094-s330.xlsx]

## Sheet: Fig. 1B
siCon.	siNFE2L1
0.923141	0.670554
1.07686	0.597572
0.914	0.824
1.015	0.786
1.056	0.919
1.015	0.875

## Sheet: Fig. 1D
	WT											LKO
Fasted	1.606	0.692	0.981	0.983	0.738	0.714	0.634	1.182	1.47			0.654	2.037	1.565	2.742	1.506	1.363	1.885	0.485	1.45
Refed	14.459	4.359	13.813	21.52	14.349	11.108	5.707	10.643	18.051	8.375	8.964	3.608	9.808	4.533	4.697	5.782	3.804	2.614	2.844	6.059

## Sheet: Fig. 1E
	WT											LKO
Fasted	0.868	0.82	1.061	1.31	0.942	1.468	0.879	1.046	0.607			1.341	1.4	1.612	1.473	1.516	1.573	1.818	0.483	1.11
Refed	3.256	3.318	2.729	5.499	5.605	4.987	3.966	3.02	5.107	2.569	3.692	4.343	4.137	3.971	4.225	4.459	4.795	2.408	1.88	2.157

## Sheet: Fig. 1F
WT	LKO
0.32	0.102
0.323	0.139
0.881	0.649
0.219	0.09
0.117	0.206
0.286	0.073
0.475	0.131
0.311	0.062
0.457	0.108
0.183	0.09

## Sheet: Fig. 1G
	WT											LKO
Fasted	153	98	106	144	123	115	120	92	99	142	141	80	84	81	120	89	79	84	95	71	62	78
Refed	224	289	228	203	215	262	179	173	142	152	150	210	124	163	114	158	160	172	148	170	151	126

## Sheet: Fig. 1H
	WT											LKO
Fasted	116	103	106	111	116	123	142	130	104	127	141	106	113	104	116	105	107	108	114	82	108	106
Refed	116	128	119	119	139	145	123	124	98	114	117	124	90	101	114	120	129	121	126	118	115	117

## Sheet: Fig. 1I
	WT													LKO
Fasted	3.81358	2.8211	3.22993	3.5737	3.26404	2.94556	2.73796	3.19727	2.82583	2.75826	2.39444			3.27242	3.26114	2.76327	3.82288	3.20097	2.43597	3.20519	4.00945	4.36989	3.50889	4.14545
Refed	2.43481	2.41461	2.65846	2.26567	3.31371	2.45853	2.80333	2.45219	3.08487	2.78366	2.84761	2.41173	2.0704	3.67688	2.27233	3.1641	3.25884	3.19941	3.03529	2.94015	2.96987	3.07861	2.38889	2.56116	2.25556

## Sheet: Fig. 1J-K
Hours	WT1	WT2	WT3	WT4	WT5	WT6	WT7	WT8	LKO1	LKO2	LKO3	LKO4	LKO5
0	71.08	81.17	59.06	57.48	61.61	69.93	73.35	81.08	65.45	48.63	37.97	49.88	63.08
1	105.93	103.43	82.89	79.53	111.28	162.01	109.22	100.93	89.57	70.32	48.06	77.14	88.38
2	488.12	422.46	184.3	205.4	308.58	503.62	166.35	388.12	248.23	227.55	205.47	233.37	128.54
3	1504.17	951.88	553.82	893.01	657.78	1572.2	897.6	1004.17	541.65	754.75	590.14	644	501.54
4	1828.74	1253.74	639.65	846.3	713.31	1556.53	1612.83	1828.74	885.77	748.07	731.07	718.8	947.93

## Sheet: Fig. 1L
siCon.	siNFE2L1	siNFE2L1+SREBP1 (N)
0.977	0.852	1.203
0.877	0.9	1.233
1.149	0.817	1.259
0.969	0.776	1.188
1.048	0.752	1.107
0.98	0.697	1.043
1.16	0.812	1.399
0.828	0.844	1.074
1.076	0.675	1.201
0.808	0.677	1.039
1.247	0.739	0.987
0.88	0.821	1.011
1.099	0.848	1.083
1.093	0.759	1.049
0.929	0.84	1.237
0.878	0.856	1.117

## Sheet: Fig. 2B
WT	LKO
0.134	0.119
0.121	0.12
0.111	0.13
0.119	0.134

[truncated: 62 more sheets: Fig. 2C, Fig. 2E, Fig. 2F, Fig. 2G, Fig. 2H, Fig. 2J, Fig. 3D, Fig. 3G, Fig. 3J, Fig. 4B, Fig. 4C-D, Fig. 4E, Fig. 4F, Fig. 4G, Fig. 4H, Fig. 4I, Fig. S7D-E, Fig. 5A, Fig. 5C-E, Fig. 5F …]
